# Supplementary material for: Validating an Assessment Tool for Oral Health and Oral Care Procedures Performed by Healthcare Workers for Older Residents in Long-Term Care Institutions
Source: Healthcare (Basel). 2024 Feb 28;12(5):558. doi: 10.3390/healthcare12050558 (PMC10930508; doi:10.3390/healthcare12050558)
Supplement: Supplementary file 1 [file healthcare-12-00558-s001.zip]

Archive with 1 entries (1 files):
- healthcare-2843682-supplementary.pdf
